# Supplementary material for: Utility of emergency call centre, dispatch and ambulance data for syndromic surveillance of infectious diseases: a scoping review
Source: Eur J Public Health. 2019 Oct 12;30(4):639–47. doi: 10.1093/eurpub/ckz177 (PMC7446941; doi:10.1093/eurpub/ckz177)
Supplement: ckz177_Supplementary_Data [file ckz177_supplementary_data.zip]

Archive with 9 entries (9 files):
- ejph-2019-01-srm-0040-File006.docx
- ejph-2019-01-srm-0040-File007.docx
- ejph-2019-01-srm-0040-File008.docx
- ejph-2019-01-srm-0040-File009.docx
- ejph-2019-01-srm-0040-File010.docx
- ejph-2019-01-srm-0040-File011.docx
- ejph-2019-01-srm-0040-File012.docx
- ejph-2019-01-srm-0040-File013.docx
- ejph-2019-01-srm-0040-File014.docx
